# Supplementary material for: Enhanced Characterization of Lysine-Linked Antibody Drug Conjugates Enabled by Middle-Down Mass Spectrometry and Higher-Energy Collisional Dissociation-Triggered Electron-Transfer/Higher-Energy Collisional Dissociation and Ultraviolet Photodissociation
Source: Antibodies (Basel). 2024 Apr 17;13(2):30. doi: 10.3390/antib13020030 (PMC11036284; doi:10.3390/antib13020030)
Supplement: Supplementary file 1 [file antibodies-13-00030-s001.zip]

Archive with 2 entries (2 files):
- antibodies-2904107-supplementary/antibodies-2904107-supplementary.pdf
- antibodies-2904107-supplementary/table S3.xlsx
